# Supplementary material for: Interpretable dynamic quantitative vascular morphometry features using SHAP for anti-angiogenic therapy response prediction
Source: Sci Adv. 2026 Jul 24;12(30):eaeb3543. doi: 10.1126/sciadv.aeb3543 (PMC13398484; doi:10.1126/sciadv.aeb3543)
Supplement: Supplementary file 2 — Data S1 and S2 [file sciadv.aeb3543_data_s1_and_s2.zip]

Archive with 2 entries (2 files):
- sciadv.aeb3543_data_s1.xlsx
- sciadv.aeb3543_data_s2.xlsx
