# Supplementary material for: Interpretable dynamic quantitative vascular morphometry features using SHAP for anti-angiogenic therapy response prediction
Source: Sci Adv. 2026 Jul 24;12(30):eaeb3543. doi: 10.1126/sciadv.aeb3543 (PMC13398484; doi:10.1126/sciadv.aeb3543)
Supplement: Supplementary file 2 — Data S1 and S2 [file sciadv.aeb3543_data_s1_and_s2.zip › sciadv.aeb3543_data_s1.xlsx]

## Sheet: Univariate
file	feature	test	p	mean_label0	std_label0	mean_label1	std_label1
delta-IntraPer-Merge-additional-clincal163A&V-for-statics.csv	ΔmLen	Mann-Whitney U	0.0490548	0.449759	2.2708	-0.273997	2.70202
delta-IntraPer-Merge-additional-clincal163A&V-for-statics.csv	ΔmLen_R89	Mann-Whitney U	0.0331324	-1.04557	5.15706	0.249347	4.75538
delta-IntraPer-Merge-additional-clincal163A&V-for-statics.csv	ΔA_mLen_R89	Mann-Whitney U	0.0157801	-1.32885	4.16408	0.208057	4.80533
delta-IntraPer-Merge-additional-clincal163A&V-for-statics.csv	ΔV_mTort_R01	Mann-Whitney U	0.0147517	-0.0442166	0.351449	-0.0305262	0.280483
delta-IntraPer-Merge-additional-clincal163A&V-for-statics.csv	LOT	Mann-Whitney U	0.00200574	2.12698	0.729385	1.75	0.757121
delta-IntraPer163A&V-for-statics.csv	ΔmLen	Mann-Whitney U	0.0490548	0.449759	2.2708	-0.273997	2.70202
delta-IntraPer163A&V-for-statics.csv	ΔmLen_R89	Mann-Whitney U	0.0331324	-1.04557	5.15706	0.249347	4.75538
delta-IntraPer163A&V-for-statics.csv	ΔA_mLen_R89	Mann-Whitney U	0.0157801	-1.32885	4.16408	0.208057	4.80533
delta-IntraPer163A&V-for-statics.csv	ΔV_mTort_R01	Mann-Whitney U	0.0147517	-0.0442166	0.351449	-0.0305262	0.280483
pre-IntraPer-Merge-additionanl-clinical163A&V-for-statics.csv	End	Mann-Whitney U	0.045956	45.4603	29.7217	34.71	19.7363
pre-IntraPer-Merge-additionanl-clinical163A&V-for-statics.csv	NSeg_R34	Mann-Whitney U	0.0300008	6.74603	7.20656	4.53	6.48457
pre-IntraPer-Merge-additionanl-clinical163A&V-for-statics.csv	NSeg_R56	Mann-Whitney U	0.037481	1.79365	2.7307	0.84	1.90544
pre-IntraPer-Merge-additionanl-clinical163A&V-for-statics.csv	NSeg_R67	Mann-Whitney U	0.0458634	0.904762	1.42234	0.61	1.47638
pre-IntraPer-Merge-additionanl-clinical163A&V-for-statics.csv	NSeg_R78	Mann-Whitney U	0.030705	0.68254	1.36577	0.26	0.824131
pre-IntraPer-Merge-additionanl-clinical163A&V-for-statics.csv	NSeg_R89	Mann-Whitney U	0.0199089	0.380952	0.850589	0.16	0.646982
pre-IntraPer-Merge-additionanl-clinical163A&V-for-statics.csv	mTort_R01	Mann-Whitney U	0.0263979	1.06279	0.0771141	1.03994	0.0456432
pre-IntraPer-Merge-additionanl-clinical163A&V-for-statics.csv	A_End	Mann-Whitney U	0.0319694	23.9206	16.2086	18.44	12.3438
pre-IntraPer-Merge-additionanl-clinical163A&V-for-statics.csv	A_NSeg_R34	Mann-Whitney U	0.0411373	2.80952	3.21216	2.03	3.06316
pre-IntraPer-Merge-additionanl-clinical163A&V-for-statics.csv	A_NSeg_R89	Mann-Whitney U	0.0395181	0.31746	0.894885	0.14	0.56889
pre-IntraPer-Merge-additionanl-clinical163A&V-for-statics.csv	V_NSeg_R34	Mann-Whitney U	0.0166653	2.33333	3.35049	1.18	2.08108
pre-IntraPer-Merge-additionanl-clinical163A&V-for-statics.csv	V_NSeg_R45	Mann-Whitney U	0.00135929	1.34921	2.29416	0.45	1.29002
pre-IntraPer-Merge-additionanl-clinical163A&V-for-statics.csv	V_NSeg_R56	Mann-Whitney U	0.0339763	0.666667	1.524	0.2	0.68165
pre-IntraPer-Merge-additionanl-clinical163A&V-for-statics.csv	LOT	Mann-Whitney U	0.00200574	2.12698	0.729385	1.75	0.757121
ZLclincaladditional.csv	LOT	Mann-Whitney U	0.00200574	2.12698	0.729385	1.75	0.757121

## Sheet: Multivariate
file	feature	p	OR	CI95_low	CI95_high
delta-IntraPer-Merge-additional-clincal163A&V-for-statics.csv	LOT	0.00753797	0.536567	0.339861	0.847123
delta-IntraPer163A&V-for-statics.csv	ΔmLen	0.0493238	0.870069	0.75733	0.999591
pre-IntraPer-Merge-additionanl-clinical163A&V-for-statics.csv	mTort_R01	0.0206494	3.86756e-05	7.08691e-09	0.211065
pre-IntraPer-Merge-additionanl-clinical163A&V-for-statics.csv	LOT	0.00277461	0.478194	0.294914	0.775376
ZLclincaladditional.csv	LOT	0.00262032	0.515322	0.334609	0.793632

## Sheet: Univariate_NonSignificant
file	feature	test	p	mean_label0	std_label0	mean_label1	std_label1
ZLclincaladditional.csv	Sex	chi2	0.852022
ZLclincaladditional.csv	Age	Mann-Whitney U	0.799398	61.1587	9.86065	61.52	10.8883
ZLclincaladditional.csv	Tobacco use status	chi2	0.471826
ZLclincaladditional.csv	ECOG	Mann-Whitney U	0.212262	7.01818	21.3693	3.96591	15.6539
ZLclincaladditional.csv	Genetic mutation status	chi2	0.518282
ZLclincaladditional.csv	Intracranial metastasis	chi2	0.681955
ZLclincaladditional.csv	height	Mann-Whitney U	0.952247	1.63683	0.0682223	1.6378	0.0695088
ZLclincaladditional.csv	weight	t-test	0.115851	59.9048	10.6748	62.665	10.9653
ZLclincaladditional.csv	BMI	t-test	0.0609628	22.2909	3.33586	23.2608	3.10456
ZLclincaladditional.csv	Histology	chi2	0.108966
ZLclincaladditional.csv	CCT	chi2	0.773733
ZLclincaladditional.csv	LDH	Mann-Whitney U	0.159095	243.25	68.4139	224.95	56.787

## Sheet: Multivariate_NonSignificant
file	feature	p	OR	CI95_low	CI95_high
delta-IntraPer-Merge-additional-clincal163A&V-for-statics.csv	ΔmLen	0.189155	0.907976	0.786128	1.04871
delta-IntraPer-Merge-additional-clincal163A&V-for-statics.csv	ΔmLen_R89	0.773529	0.979841	0.852936	1.12563
delta-IntraPer-Merge-additional-clincal163A&V-for-statics.csv	ΔA_mLen_R89	0.103132	1.139	0.973981	1.33198
delta-IntraPer-Merge-additional-clincal163A&V-for-statics.csv	ΔV_mTort_R01	0.913549	1.06412	0.346504	3.26793
delta-IntraPer163A&V-for-statics.csv	ΔmLen_R89	0.623786	0.966503	0.843482	1.10747
delta-IntraPer163A&V-for-statics.csv	ΔA_mLen_R89	0.0854759	1.14417	0.981362	1.33399
delta-IntraPer163A&V-for-statics.csv	ΔV_mTort_R01	0.689695	1.25231	0.415004	3.77894
pre-IntraPer-Merge-additionanl-clinical163A&V-for-statics.csv	NSeg_R56	0.638119	0.923617	0.663266	1.28616
pre-IntraPer-Merge-additionanl-clinical163A&V-for-statics.csv	NSeg_R67	0.051846	1.73686	0.995583	3.03006
pre-IntraPer-Merge-additionanl-clinical163A&V-for-statics.csv	NSeg_R78	0.116875	0.568267	0.280381	1.15175
pre-IntraPer-Merge-additionanl-clinical163A&V-for-statics.csv	NSeg_R89	0.181915	2.05391	0.713871	5.90938
pre-IntraPer-Merge-additionanl-clinical163A&V-for-statics.csv	A_End	0.105562	0.968563	0.931813	1.00676
pre-IntraPer-Merge-additionanl-clinical163A&V-for-statics.csv	A_NSeg_R34	0.785648	1.02464	0.859785	1.2211
pre-IntraPer-Merge-additionanl-clinical163A&V-for-statics.csv	A_NSeg_R89	0.230929	0.568057	0.225192	1.43295
pre-IntraPer-Merge-additionanl-clinical163A&V-for-statics.csv	V_NSeg_R34	0.679019	1.05174	0.828212	1.33559
pre-IntraPer-Merge-additionanl-clinical163A&V-for-statics.csv	V_NSeg_R45	0.0874338	0.733891	0.514679	1.04647
pre-IntraPer-Merge-additionanl-clinical163A&V-for-statics.csv	V_NSeg_R56	0.241611	0.698945	0.383767	1.27297
